# Supplementary material for: Tumor suppressor SMARCB1 suppresses super-enhancers to govern hESC lineage determination
Source: eLife. 2019 Apr 29;8:e45672. doi: 10.7554/eLife.45672 (PMC6538374; doi:10.7554/eLife.45672)
Supplement: Supplementary file 2. — Sheets 1–2, Degree and significance of overlap between lower and higher accessibility peaks in SMARCB1 KD cells and publicly available ChIPseq datasets for transcription factors and histone marks in hESCs. Sheets 3–4, Motif analysis using HOMER of lower and higher accessibility peaks in SMARCB1 KD cells. [file elife-45672-supp2.xlsx]

## Sheet: TF_ChIPseq_SMARCB1_KD
Set_name	Overlap_with_all_peaks	Overlap_with_weakened_peaks		Weakened_peak_overlap_pval	Overlap_with_strengthened_peaks		Strengthened_peak_overlap_pval
Rad21IggrabUniPk	44544	145	0.0346393	1	1582	0.506889	7.35963e-174
Ctcfsc5916V0416102UniPk	45860	116	0.0277114	1	1569	0.502723	2.32485e-155
AwgTfbsBroadH1hescCtcfUniPk	52981	195	0.0465839	1	1707	0.54694	6.59095e-149
Rad21V0416102UniPk	56073	405	0.0967511	1	1707	0.54694	1.28998e-123
CtcfStdPk	69862	642	0.153368	1	1862	0.596604	4.1001e-83
Znf143IggrabUniPk	26262	194	0.046345	1	654	0.209548	1.22663e-13
BRG1_aligned_minus_input_hg19_10bp_merge_counts _strong	117999	3711	0.886527	2.59018e-154	2418	0.774752	1.37099e-12
GSM1701825_ESC_SOX2	15247	961	0.229575	1.83941e-156	369	0.118231	1.05241e-06
Bcl11aPcr1xUniPk	2324	44	0.0105112	0.979307	74	0.0237103	1.12809e-05
Nanogsc33759V0416102UniPk	5032	145	0.0346393	0.0648016	136	0.0435758	2.85713e-05
Pou5f1sc9081V0416102UniPk	3443	166	0.039656	7.99532e-15	70	0.0224287	0.26495
Tead4sc101184V0422111UniPk	16938	688	0.164357	8.15011e-35	326	0.104454	0.409552
iPSC12_no_D27_NSC	7926	420	0.100334	4.10603e-45	153	0.0490227	0.413276
CebpbIggrabUniPk	7231	212	0.050645	0.0189963	134	0.042935	0.609431
MafkIggrabUniPk	4343	185	0.0441949	1.32585e-11	79	0.0253124	0.637487
CmycUniPk	351	5	0.00119446	0.885937	3	0.00096123	0.902918
Chd7a301223a1Pk	71066	1822	0.43526	0.422488	1318	0.422301	0.90374
Chd1a301218aIggrabUniPk	1867	5	0.00119446	1	27	0.00865107	0.919704
Rfx5200401194IggrabUniPk	1277	24	0.0057334	0.93119	17	0.00544697	0.925449
CtcfUniPk	37056	121	0.0289059	1	670	0.214675	0.938767
Brca1IggrabUniPk	1912	2	0.000477783	1	21	0.00672861	0.996404
Atf2sc81188V0422111UniPk	5445	148	0.0353559	0.2062	76	0.0243512	0.997887
P300V0416102UniPk	8302	283	0.0676063	5.61573e-07	116	0.0371676	0.999829
CjunIggrabUniPk	2031	147	0.0351171	3.68356e-29	18	0.00576738	0.999862
Hdac2sc6296V0416102UniPk	5408	176	0.0420449	0.000606384	66	0.0211471	0.999957
Tcf12Pcr1xUniPk	7160	395	0.0943622	2.10479e-46	90	0.0288369	0.999991
AwgTfbsBroadH1hescJarid1aab26049UniPk	1503	0	0	1	8	0.00256328	0.999996
Atf3V0416102UniPk	4484	65	0.015528	1	47	0.0150593	0.999997
RxraV0416102UniPk	1188	62	0.0148113	8.33691e-08	4	0.00128164	0.999998
Six5Pcr1xUniPk	3112	42	0.0100334	0.999998	26	0.00833066	0.999999
Fosl1sc183V0416102UniPk	932	15	0.00358337	0.965024	1	0.00032041	1
AwgTfbsBroadH1hescChd1a301218aUniPk	5408	15	0.00358337	1	56	0.017943	1
SrfPcr1xUniPk	3487	73	0.0174391	0.95805	29	0.00929189	1
Yy1sc281V0416102UniPk	15469	293	0.0699952	1	212	0.0679269	1
Chd1a301218aStdPk	79950	2274	0.543239	2.23994e-13	1374	0.440244	1
Sp1Pcr1xUniPk	13551	390	0.0931677	0.00671259	169	0.0541493	1
Usf2IggrabUniPk	6147	142	0.0339226	0.886719	56	0.017943	1
Suz12UcdUniPk	1834	3	0.000716675	1	4	0.00128164	1
Pol2V0416102UniPk	13567	121	0.0289059	1	159	0.0509452	1
Pol24h8V0416102UniPk	13375	158	0.0377449	1	152	0.0487023	1
CmycIggrabUniPk	4235	36	0.0086001	1	25	0.00801025	1
Sp2V0422111UniPk	2286	7	0.00167224	1	5	0.00160205	1
Usf1Pcr1xUniPk	15660	423	0.101051	0.108449	183	0.0586351	1
Gtf2f1IggrabUniPk	3304	11	0.00262781	1	13	0.00416533	1
AwgTfbsBroadH1hescEzh239875UniPk	3317	1	0.000238892	1	13	0.00416533	1
MaxUcdUniPk	9990	257	0.0613951	0.439992	95	0.030439	1
Sirt6Pk	52770	1432	0.342093	0.00259659	804	0.25761	1
Pol2UniPk	9811	41	0.00979455	1	91	0.0291573	1
Rbbp5a300109aStdPk	89334	2880	0.688008	1.84776e-81	1011	0.323935	1
Rbbp5a300109aStdPk_no_hESC_enhancers	76926	2126	0.507883	2.49e-07	836	0.267863	1
JundIggrabUniPk	8197	399	0.0953177	8.7527e-35	66	0.0211471	1
JundV0416102UniPk	7504	334	0.0797898	9.58574e-23	43	0.0137776	1
Hdac2a300705aPk	67189	2002	0.478261	9.25945e-20	770	0.246716	1
Ezh239875Pk	69018	1915	0.457477	8.37731e-07	925	0.296379	1
P300kat3bPk	58872	1644	0.392738	2.86565e-06	661	0.211791	1
Ctbp2UcdUniPk	6171	213	0.0508839	6.02284e-06	22	0.00704902	1
Jarid1aab26049StdPk	56231	1567	0.374343	9.73107e-06	693	0.222044	1
NrsfV0416102UniPk	5955	199	0.0475394	7.30012e-05	17	0.00544697	1
Plu1Pk	44585	1206	0.288103	0.00951256	615	0.197052	1
Hdac6a301341aPk	50732	1339	0.319876	0.0735898	743	0.238065	1
Sap3039731Pk	36823	946	0.225991	0.419051	388	0.124319	1
Sin3ak20Pcr1xUniPk	7875	196	0.0468227	0.633082	34	0.0108939	1
Bach1sc14700IggrabUniPk	8395	207	0.0494505	0.689301	63	0.0201858	1
Sin3anb6001263IggrabUniPk	17153	417	0.0996178	0.857651	73	0.0233899	1
Suz12051317Pk	49970	1223	0.292164	0.966332	693	0.222044	1
Mxi1IggrabUniPk	5909	99	0.0236503	0.999998	13	0.00416533	1
H4k20me1StdPk	54942	1238	0.295748	1	816	0.261455	1
Egr1V0416102UniPk	7761	106	0.0253225	1	31	0.00993271	1
Jmjd2aa300861a1Pk	37411	755	0.180363	1	324	0.103813	1
Chd2IggrabUniPk	6395	55	0.013139	1	43	0.0137776	1
GabpPcr1xUniPk	5377	34	0.00812231	1	10	0.0032041	1
Nrf1IggrabUniPk	4215	6	0.00143335	1	7	0.00224287	1
Phf8a301772aPk	38763	763	0.182274	1	327	0.104774	1
Sp4v20V0422111UniPk	5198	33	0.00788342	1	19	0.00608779	1
Taf1V0416102UniPk	14866	164	0.0391782	1	77	0.0246716	1
Taf7sc101167V0416102UniPk	8616	56	0.0133779	1	62	0.0198654	1
TbpIggrabUniPk	14078	186	0.0444338	1	59	0.0189042	1

## Sheet: Enhancer_sets_SMARCB1_KD
Set_name	Overlap_with_all_regions	Overlap_with_LA_regions	LA_overlap_pval	Overlap_with_HA_regions	HA_peak_overlap_pval	# Enhancers in set intersected by HA regions	# Enhancers intersecting >1 HA regions
H1_superenhancers	2541	39	0.999717	165	4.56598e-42	127	34
Adipose_Tissue_superenhancers	192	5	0.367527	4	0.304142	4	0
CD34_fetal_superenhancers	295	7	0.482259	4	0.663663	4	0
Class_I_active_Rada_Iglesias	4989	578	8.72441e-208	89	0.717442	91	1
Class_II_inactive_Rada_Iglesias	2185	141	2.73265e-23	37	0.73809	37	0
NCI-H69_superenhancers	665	25	0.0233806	9	0.814535	8	1
GLC16_superenhancers	496	8	0.887996	6	0.834307	5	1
CD34_Primary_RO01480_superenhancers	1342	26	0.916403	19	0.891855	18	1
HCC1954_superenhancers	2259	87	9.15657e-05	30	0.97848	28	2
CD34_adult_superenhancers	630	17	0.348915	5	0.980733	5	0
MM1S_superenhancers	2041	77	0.000385679	26	0.982679	24	2
HepG2_superenhancers	1150	25	0.763074	12	0.98522	11	1
Astrocytes_superenhancers	2954	127	1.03868e-08	39	0.991426	35	4
CD8_Naive_7pool_superenhancers	1431	34	0.627673	14	0.996368	14	0
RPMI-8402_superenhancers	1219	51	0.000311402	11	0.996444	11	0
CD34_Primary_RO01549_superenhancers	1180	30	0.463368	10	0.997572	9	1
MCF-7_superenhancers	634	12	0.823946	3	0.998017	3	0
CD4_Memory_Primary_8pool_superenhancers	1448	41	0.222786	13	0.998561	13	0
NCI-H82_superenhancers	340	14	0.030285	0	0.998568	0	0
HSMM_superenhancers	3166	135	6.13514e-09	37	0.999297	34	3
GM12878_superenhancers	1373	54	0.000922336	11	0.999376	11	0
u87_superenhancers	5139	200	3.33838e-09	66	0.999703	58	8
CD34_Primary_RO01536_superenhancers	3604	104	0.094892	42	0.99971	39	3
CD4_Naive_Primary_8pool_superenhancers	1899	46	0.609071	17	0.99974	16	1
CD56_superenhancers	3686	121	0.00273563	43	0.999746	39	4
IMR90_superenhancers	2196	93	1.45767e-06	21	0.99976	19	2
CD3_superenhancers	2715	83	0.0448922	28	0.999817	25	3
Osteoblasts_superenhancers	7140	277	4.89034e-12	97	0.999823	84	12
DND41_superenhancers	2447	91	0.000213741	24	0.999836	23	1
CD8_Naive_8pool_superenhancers	1574	38	0.600349	12	0.999857	12	0
NHEK_superenhancers	3692	102	0.194114	42	0.999859	39	3
Skeletal_Muscle_Myoblast_superenhancers	2610	116	7.22598e-09	26	0.999868	23	3
Jurkat_superenhancers	2057	81	7.45613e-05	18	0.999896	16	2
CD4_Naive_Primary_7pool_superenhancers	1623	38	0.67435	12	0.999921	12	0
Ly3_superenhancers	3613	93	0.444622	39	0.999951	38	1
CD8_primiary_superenhancers	4035	127	0.00836871	45	0.999958	40	4
HMEC_superenhancers	4331	159	3.48368e-06	49	0.999967	44	5
VACO_9m_superenhancers	1631	70	1.53339e-05	11	0.999974	11	0
Panc1_superenhancers	3493	115	0.00307767	36	0.999978	30	6
CD8_Memory_7pool_superenhancers	2937	81	0.221545	28	0.999979	26	2
HBL1_superenhancers	2753	86	0.0275737	25	0.999985	25	0
HCT-116_superenhancers	2773	91	0.00782227	25	0.999988	22	3
HUVEC_superenhancers	4386	152	9.29102e-05	48	0.999988	39	8
Ly4_superenhancers	3447	126	3.78865e-05	33	0.999996	32	1
VACO_503_superenhancers	3205	85	0.337391	29	0.999997	27	2
Bladder_superenhancers	1670	65	0.000439712	9	0.999999	9	0
Ly1_superenhancers	3561	118	0.00225239	33	0.999999	32	1
CD4p_CD25-_CD45ROp_Memory_superenhancers	2742	92	0.00426881	22	0.999999	21	1
DHL6_superenhancers	2854	80	0.181981	23	0.999999	21	2
K562_superenhancers	3032	85	0.175461	25	0.999999	20	2
CD4p_CD25-_CD45RAp_Naive_superenhancers	2998	85	0.150112	24	1	23	1
CD19_Primary_superenhancers	2925	82	0.179175	23	1	23	0
Brain_Hippocampus_Middle_150_superenhancers	7448	237	0.000301715	88	1	85	3
CD4p_CD225int_CD127p_Tmem_superenhancers	1874	54	0.165	10	1	10	0
CD4p_CD25-_Il17-_PMAstim_Th_superenhancers	5209	172	0.000362892	54	1	52	2
HeLa_superenhancers	3656	147	5.29121e-08	32	1	30	2
Brain_Mid_Frontal_Lobe_superenhancers	2269	96	1.05724e-06	14	1	14	0
NHLF_superenhancers	3852	151	1.6107e-07	34	1	32	2
Fetal_Thymus_superenhancers	2804	102	0.000214798	20	1	20	0
Brain_Angular_Gyrus_superenhancers	4871	189	1.09083e-08	46	1	45	1
Toledo_superenhancers	4270	113	0.329623	37	1	35	2
CD4_Memory_Primary_7pool_superenhancers	4859	131	0.247538	45	1	44	1
CD4p_CD25-_Il17p_PMAstim_Th17_superenhancers	4277	135	0.00626899	35	1	35	0
Duodenum_Smooth_Muscle_superenhancers	5165	205	4.52591e-10	46	1	44	2
HSMMtube_superenhancers	6419	297	9.92473e-23	62	1	56	4
NHDF-Ad_superenhancers	3597	136	3.92292e-06	24	1	24	0
Brain_Cingulate_Gyrus_superenhancers	8492	284	2.41835e-06	90	1	82	5
Skeletal_Muscle_superenhancers	4759	161	0.000185213	38	1	36	2
Adipose_Nuclei_superenhancers	6400	213	5.33398e-05	60	1	54	6
Thymus_superenhancers	2720	95	0.00119908	13	1	13	0
H2171_superenhancers	2888	149	8.46861e-16	14	1	13	1
Tonsil_superenhancers	5604	174	0.00438109	47	1	45	2
CD20_superenhancers	5848	171	0.0335482	50	1	49	1
VACO_400_superenhancers	3557	147	1.00389e-08	20	1	18	2
Brain_Anterior_Caudate_superenhancers	7818	284	2.02466e-09	72	1	69	3
Psoas_Muscle_superenhancers	4191	150	2.26031e-05	25	1	25	0
Fetal_Intestine_Large_superenhancers	6236	238	6.54408e-10	50	1	45	5
Stomach_Smooth_Muscle_superenhancers	5139	206	1.83009e-10	36	1	35	1
Aorta_superenhancers	5835	248	6.15921e-15	44	1	39	5
Brain_Inferior_Temporal_Lobe_superenhancers	9151	314	7.55261e-08	88	1	81	7
CD14_superenhancers	7371	224	0.00387493	63	1	59	3
LNCaP_superenhancers	4033	112	0.170111	20	1	18	2
Pancreas_superenhancers	3883	145	3.75306e-06	18	1	17	1
Fetal_Intestine_superenhancers	5899	215	1.37523e-07	40	1	36	4
Right_Ventricle_superenhancers	2122	90	1.97208e-06	2	1	2	0
Adrenal_Gland_superenhancers	5543	215	1.16701e-09	29	1	29	0
Brain_Hippocampus_Middle_superenhancers	9143	328	4.34503e-10	62	1	60	2
Colon_Crypt_1_superenhancers	5108	161	0.00340593	28	1	26	2
Colon_Crypt_2_superenhancers	6232	202	0.000320171	34	1	33	1
Colon_Crypt_3_superenhancers	4141	88	0.960956	19	1	18	1
Esophagus_superenhancers	9334	326	7.65171e-09	47	1	46	1
Fetal_Muscle_superenhancers	7792	288	2.87694e-10	59	1	55	4
Gastric_superenhancers	9209	317	4.87351e-08	49	1	45	4
Left_Ventricle_superenhancers	8617	356	4.85335e-19	67	1	64	3
Lung_superenhancers	10823	434	9.9967e-21	64	1	61	3
Ovary_superenhancers	3698	173	3.05631e-14	15	1	12	2
Pancreatic_islets_superenhancers	8132	280	2.85889e-07	31	1	30	1
Right_Atrium_superenhancers	7303	321	4.41721e-21	46	1	44	2
Sigmoid_Colon_superenhancers	7730	282	1.54524e-09	40	1	39	1
Small_Intestine_superenhancers	7388	295	3.6018e-14	48	1	44	4
Spleen_superenhancers	8561	305	3.54032e-09	43	1	43	0

## Sheet: Histone_ChIPseq_SMARCB1_KD
Set_name	Overlap_with_all_peaks	%all	Overlap_with_weakened_peaks	%LA	Weakened_peak_overlap_pval	Overlap_with_strengthened_peaks	%HA	Strengthened_peak_overlap_pval
H3k4me1	95945	0.585809	3396	0.811276	2.16987e-218	1326	0.424864	1
H3k4me2	67376	0.411376	2559	0.611323	1.2259e-153	1020	0.326818	1
H3k27ac	65347	0.398988	2064	0.493072	4.36002e-36	1106	0.354374	1
H3k9ac	59796	0.365095	1667	0.398232	3.36077e-06	786	0.251842	1
H3k09me3	15826	0.0966284	483	0.115385	2.20989e-05	422	0.135213	1.00846e-12
H2az	84128	0.513658	2185	0.521978	0.134216	1414	0.45306	1
H3k36me3	33179	0.20258	837	0.199952	0.657636	712	0.228132	0.000185479
H3k27me3	27639	0.168755	609	0.145485	0.999981	209	0.0669657	1
H4k20me1StdPk	54942	0.335458	1238	0.295748	1	816	0.261455	1
H3k79me2	31749	0.193849	609	0.145485	1	614	0.196732	0.330763
H3k4me3	34656	0.211598	628	0.150024	1	445	0.142583	1

## Sheet: HOMER_LA_regions
Motif Name	Consensus	P-value	Log P-value	q-value (Benjamini)	# of Target Sequences with Motif (of 4186)	% of Target Sequences with Motif	# of Background Sequences with Motif (of 19691)	% of Background Sequences with Motif
Oct4(POU,Homeobox)/mES-Oct4-ChIP-Seq(GSE11431)/Homer	ATTTGCATAW	1e-98	-227.3	0	1123	0.2683	2811.9	0.1428
Brn1(POU,Homeobox)/NPC-Brn1-ChIP-Seq(GSE35496)/Homer	TATGCWAATBAV	1e-86	-199.3	0	855	0.2043	1989.3	0.101
Oct6(POU,Homeobox)/NPC-Oct6-ChIP-Seq(GSE35496)/Homer	WATGCAAATGAG	1e-85	-196.3	0	1002	0.2394	2518.3	0.1279
Six1(Homeobox)/Myoblast-Six1-ChIP-Chip(GSE20150)/Homer	GKVTCADRTTWC	1e-60	-139.8	0	682	0.163	1653.9	0.084
OCT4-SOX2-TCF-NANOG(POU,Homeobox,HMG)/mES-Oct4-ChIP-Seq(GSE11431)/Homer	ATTTGCATAACAATG	1e-60	-139.2	0	682	0.163	1656.5	0.0841
Oct2(POU,Homeobox)/Bcell-Oct2-ChIP-Seq(GSE21512)/Homer	ATATGCAAAT	1e-52	-119.8	0	675	0.1613	1725.5	0.0876
Jun-AP1(bZIP)/K562-cJun-ChIP-Seq(GSE31477)/Homer	GATGASTCATCN	1e-41	-95.08	0	577	0.1379	1506.8	0.0765
Fosl2(bZIP)/3T3L1-Fosl2-ChIP-Seq(GSE56872)/Homer	NATGASTCABNN	1e-39	-90.35	0	710	0.1697	2021	0.1026
Fra1(bZIP)/BT549-Fra1-ChIP-Seq(GSE46166)/Homer	NNATGASTCATH	1e-38	-87.81	0	954	0.228	2984.7	0.1516
BATF(bZIP)/Th17-BATF-ChIP-Seq(GSE39756)/Homer	DATGASTCAT	1e-33	-78.03	0	1052	0.2514	3462.3	0.1758
Atf3(bZIP)/GBM-ATF3-ChIP-Seq(GSE33912)/Homer	DATGASTCATHN	1e-33	-77.56	0	1078	0.2576	3573.8	0.1815
Sox3(HMG)/NPC-Sox3-ChIP-Seq(GSE33059)/Homer	CCWTTGTY	1e-27	-64.33	0	2267	0.5417	8984.1	0.4563
AP-1(bZIP)/ThioMac-PU.1-ChIP-Seq(GSE21512)/Homer	VTGACTCATC	1e-27	-64.3	0	1154	0.2757	4020.6	0.2042
Bach2(bZIP)/OCILy7-Bach2-ChIP-Seq(GSE44420)/Homer	TGCTGAGTCA	1e-26	-61.35	0	481	0.1149	1357.1	0.0689
Sox2(HMG)/mES-Sox2-ChIP-Seq(GSE11431)/Homer	BCCATTGTTC	1e-24	-57.23	0	1391	0.3324	5118.3	0.26
Sox10(HMG)/SciaticNerve-Sox3-ChIP-Seq(GSE35132)/Homer	CCWTTGTYYB	1e-23	-54	0	2140	0.5114	8538.2	0.4337
Maz(Zf)/HepG2-Maz-ChIP-Seq(GSE31477)/Homer	GGGGGGGG	1e-23	-53.34	0	2171	0.5188	8692.9	0.4415
Ets1-distal(ETS)/CD4+-PolII-ChIP-Seq(Barski_et_al.)/Homer	MACAGGAAGT	1e-21	-48.39	0	699	0.167	2305.8	0.1171
ERG(ETS)/VCaP-ERG-ChIP-Seq(GSE14097)/Homer	ACAGGAAGTG	1e-20	-47.07	0	2460	0.5878	10150.4	0.5155
EWS:FLI1-fusion(ETS)/SK_N_MC-EWS:FLI1-ChIP-Seq(SRA014231)/Homer	VACAGGAAAT	1e-20	-46.76	0	1113	0.2659	4048.4	0.2056
GABPA(ETS)/Jurkat-GABPa-ChIP-Seq(GSE17954)/Homer	RACCGGAAGT	1e-19	-45.85	0	1515	0.362	5817.8	0.2955
ETV1(ETS)/GIST48-ETV1-ChIP-Seq(GSE22441)/Homer	AACCGGAAGT	1e-19	-45.46	0	2111	0.5044	8535.9	0.4335
Etv2(ETS)/ES-ER71-ChIP-Seq(GSE59402)/Homer(0.967)	NNAYTTCCTGHN	1e-19	-45.29	0	1689	0.4036	6605.6	0.3355
ETS1(ETS)/Jurkat-ETS1-ChIP-Seq(GSE17954)/Homer	ACAGGAAGTG	1e-19	-44.84	0	1758	0.4201	6924.3	0.3517
Fli1(ETS)/CD8-FLI-ChIP-Seq(GSE20898)/Homer	NRYTTCCGGH	1e-18	-42.01	0	1773	0.4237	7037.8	0.3574
Sox6(HMG)/Myotubes-Sox6-ChIP-Seq(GSE32627)/Homer	CCATTGTTNY	1e-17	-40.93	0	1957	0.4676	7897.6	0.4011
Pit1(Homeobox)/GCrat-Pit1-ChIP-Seq(GSE58009)/Homer	ATGMATATDC	1e-16	-39.01	0	1049	0.2507	3875.1	0.1968
TEAD4(TEA)/Tropoblast-Tead4-ChIP-Seq(GSE37350)/Homer	CCWGGAATGY	1e-16	-37.87	0	1605	0.3835	6344.7	0.3222
Sox15(HMG)/CPA-Sox15-ChIP-Seq(GSE62909)/Homer	RAACAATGGN	1e-16	-36.99	0	1492	0.3565	5851.9	0.2972
EWS:ERG-fusion(ETS)/CADO_ES1-EWS:ERG-ChIP-Seq(SRA014231)/Homer	ATTTCCTGTN	1e-14	-33.66	0	1307	0.3123	5082.9	0.2582
KLF14(Zf)/HEK293-KLF14.GFP-ChIP-Seq(GSE58341)/Homer	RGKGGGCGKGGC	1e-14	-33.55	0	2556	0.6108	10845.8	0.5509
ZNF467(Zf)/HEK293-ZNF467.GFP-ChIP-Seq(GSE58341)/Homer	TGGGGAAGGGCM	1e-14	-33.07	0	1763	0.4213	7145.6	0.3629
TEAD2(TEA)/Py2T-Tead2-ChIP-Seq(GSE55709)/Homer	CCWGGAATGY	1e-14	-32.81	0	1112	0.2657	4238.3	0.2153
Elk1(ETS)/Hela-Elk1-ChIP-Seq(GSE31477)/Homer	HACTTCCGGY	1e-13	-31.98	0	855	0.2043	3142.7	0.1596
Sox4(HMG)/proB-Sox4-ChIP-Seq(GSE50066)/Homer	YCTTTGTTCC	1e-13	-30.68	0	1282	0.3063	5021.6	0.255
Tcf21(bHLH)/ArterySmoothMuscle-Tcf21-ChIP-Seq(GSE61369)/Homer	NAACAGCTGG	1e-13	-29.97	0	1713	0.4093	6975.4	0.3543
Rfx2(HTH)/LoVo-RFX2-ChIP-Seq(GSE49402)/Homer	GTTGCCATGGCAACM	1e-12	-28.44	0	227	0.0542	644.7	0.0327

## Sheet: HOMER_HA_regions
Motif Name	Consensus	P-value	Log P-value	q-value (Benjamini)	# of Target Sequences with Motif(of 3121)	% of Target Sequences with Motif	# of Background Sequences with Motif(of 18796)	% of Background Sequences with Motif
CTCF(Zf)/CD4+-CTCF-ChIP-Seq(Barski_et_al.)/Homer	AYAGTGCCMYCTRGTGGCCA	1e-41	-95.4	0	1011	0.3239	4108.8	0.2186
BORIS(Zf)/K562-CTCFL-ChIP-Seq(GSE32465)/Homer	CNNBRGCGCCCCCTGSTGGC	1e-34	-78.38	0	937	0.3002	3891	0.2071
GSC(Homeobox)/FrogEmbryos-GSC-ChIP-Seq(DRA000576)/Homer	RGGATTAR	1e-16	-38.55	0	1142	0.3659	5554.7	0.2956
RLR1?/SacCer-Promoters/Homer	WTTTTCYYTTTT	1e-12	-29.89	0	947	0.3034	4611	0.2454
Olig2(bHLH)/Neuron-Olig2-ChIP-Seq(GSE30882)/Homer	RCCATMTGTT	1e-12	-27.79	0	1364	0.437	7050.6	0.3752
